# Supplementary material for: Transcriptome and Proteome Alternation With Resistance to Bacillus thuringiensis Cry1Ah Toxin in Ostrinia furnacalis
Source: Front Physiol. 2019 Feb 1;10:27. doi: 10.3389/fphys.2019.00027 (PMC6367224; doi:10.3389/fphys.2019.00027)
Supplement: Supplementary file 1 [file Table_1.XLSX]

## Sheet: S1
	Table S1: The differentially expressed Bt receptors genes between Cry1Ah-resistant (ACB-AhR) and susceptible strains (ACB-BtS) of Ostrinia furnacalis
		FPKM based expression
Gene ID	Description	S	R	log2ratio(RvsS)	q value(RvsS)
Cluster-1154.9548	aminopeptidase N5 [Ostrinia nubilalis]	6.45667	0.153333	-5.5495	0.013857
Cluster-1154.80014	aminopeptidase P-like protein [Ostrinia nubilalis]	160.05	5.75	-4.842	9.8017e-18
Cluster-1154.81425	aminopeptidase P-like protein [Ostrinia nubilalis]	4.81667	0.16	-4.5976	0.0010486
Cluster-1154.67251	aminopeptidase N5 [Ostrinia nubilalis]	14.0067	0.633333	-4.5692	0.0042982
Cluster-1154.119435	aminopeptidase P-like protein [Ostrinia nubilalis]	2.45667	0.103333	-4.3499	0.45259
Cluster-1154.27702	PREDICTED: glutamyl aminopeptidase [Plutella xylostella]	8.34	0.643333	-3.733	0.037203
Cluster-1154.129115	aminopeptidase N8 [Ostrinia nubilalis]	50.65	5.95	-3.6373	0.90364
Cluster-1154.84990	aminopeptidase N3c [Ostrinia nubilalis]	7.68667	0.75	-3.448	0.25012
Cluster-1154.90424	aminopeptidase P-like protein [Ostrinia nubilalis]	24.51	3.00333	-3.0984	2.7194e-05
Cluster-1154.76194	PREDICTED: methionine aminopeptidase [Bombyx mori]	1.37667	0.16	-3.0289	0.10472
Cluster-15862.0	PREDICTED: aminopeptidase N-like isoform X2 [Bombyx mori]	6.90667	0.953333	-3.0168	0.86321
Cluster-1154.77014	aminopeptidase N6 [Ostrinia nubilalis]	3.62333	0.513333	-2.6541	0.41352
Cluster-1154.92718	aminopeptidase P-like protein [Ostrinia nubilalis]	13.5167	2.71333	-2.4171	0.0072431
Cluster-1154.120065	PREDICTED: putative aminopeptidase [Bombyx mori]	8.97333	1.69667	-2.2826	0.43644
Cluster-1154.59738	PREDICTED: methionine aminopeptidase [Bombyx mori]	12.7	2.97667	-2.229	0.22364
Cluster-1154.62779	aminopeptidase 1-like [Plutella xylostella]	109.687	24.1433	-2.1872	0.001304
Cluster-1154.92721	aminopeptidase P-like protein [Ostrinia nubilalis]	82.6733	23.0167	-2.0124	0.30755
Cluster-1154.75810	ABCC3 protein [Spodoptera litura]	164.537	0.23	-9.5325	2.4409e-51
Cluster-1154.86929	ABCC3 protein [Spodoptera litura]	31.6167	0.143333	-7.7994	4.532e-18
Cluster-1154.45052	ABCC3 [Chilo suppressalis]	1.84333	0.23	-3.018	0.0064285
Cluster-1154.63930	V-ATPase subunit A [Ostrinia furnacalis]	444.4	0.616667	-9.6293	1.1613e-10
Cluster-1154.56536	V-ATPase holoenzyme subunit B [Frankliniella occidentalis]	63.4733	1.71667	-4.2806	0.53856
Cluster-1154.64926	V-type proton ATPase 16 kDa [Heliothis virescens]	5.76	0.406667	-3.9633	0.48113
Cluster-1154.66392	ATPase 55kD subunit, isoform B [Drosophila melanogaster]	94.8267	19.7667	-2.3143	1.4838e-05
Cluster-1154.67810	chymotrypsin-like serine proteinase C3 [Ostrinia nubilalis]	69.54	1.68	-5.3942	4.4525e-26
Cluster-1154.8799	PREDICTED: antichymotrypsin-2-like [Bombyx mori]	87.7567	2.61667	-5.3214	8.1259e-12
Cluster-1154.43691	trypsin-like serine protease 13 [Ostrinia nubilalis]	33.3467	1.23333	-5.1915	0.10208
Cluster-1154.56994	chymotrypsin 1 [Diatraea saccharalis]	39.3867	1.31	-4.9378	4.1249e-16
Cluster-1154.76499	trypsin-like proteinase T2a precursor [Ostrinia nubilalis]	12.7167	1.06	-3.8676	0.20311
Cluster-1154.75417	putative chymotrypsin 10 [Ostrinia nubilalis]	392.407	34.18	-3.6263	0.10458
Cluster-7394.0	putative trypsin 7 [Ostrinia nubilalis]	2.85	0.256667	-3.5597	0.2628
Cluster-1154.19287	putative trypsin 14, partial [Ostrinia nubilalis]	19.7667	2.19333	-3.1549	6.4954e-06
Cluster-1154.64472	cadherin M1 [Ostrinia nubilalis]	119.953	7.18333	-4.0686	7.8609e-07
Cluster-1154.8180	PREDICTED: cadherin-23-like, partial [Plutella xylostella]	1.19667	0.0666667	-3.9263	0.078483
Cluster-1154.83288	cadherin-like protein [Ostrinia furnacalis]	2.37333	0.393333	-2.5786	0.00036845
Cluster-1154.34693	cadherin-like protein [Ostrinia furnacalis]	1.34	0.153333	-2.9494	0.30993
Cluster-1154.50828	cytochrome P450 6BD6 [Manduca sexta]	19.07	0.743333	-4.6235	0.0049921
Cluster-1154.94964	cytochrome P450 9A9 [Spodoptera exigua]	2.94	0.146667	-4.4663	0.39088
Cluster-1154.8047	cytochrome P450 monooxygenase [Cnaphalocrocis medinalis]	223.84	4.61667	-5.4407	0.028231
Cluster-1154.87043	cytochrome P450 monooxygenase [Cnaphalocrocis medinalis]	1.69333	0.12	-3.7444	0.39765
Cluster-1154.102345	DIMBOA-induced cytochrome P450 [Ostrinia furnacalis]	91.3433	12.2033	-3.1927	0.025458
Cluster-1154.68076	cytochrome P450 monooxygenase CYP6AW1 [Cnaphalocrocis medinalis]	1.26667	0.156667	-3.0909	0.914
Cluster-1154.43760	DIMBOA-induced cytochrome P450 [Ostrinia furnacalis]	26.91	0.556667	-5.4656	3.2795e-15
Cluster-1154.102345	DIMBOA-induced cytochrome P450 [Ostrinia furnacalis]	91.3433	12.2033	-3.1927	0.025458
Cluster-1154.70146	alkaline phosphatase [Trichoplusia ni]	8.76	0.0366667	-7.5322	2.0844e-17
Cluster-1154.65244	alkaline phosphatase [Bombyx mandarina]	16.6633	2.66333	-2.7367	0.00069024
Cluster-1154.63061	alkaline phosphatase [Bombyx mandarina]	6.03	1.04	-2.4071	0.18328
Cluster-1154.66739	heat shock protein 90 beta [Bombyx mori]	6.74	0.603333	-3.5377	5.0209e-08
Cluster-1154.67616	heat shock protein 90 beta [Bombyx mori]	23.2267	2.86667	-3.0242	9.6145e-12
Cluster-1154.9111	glutathione S-transferase zeta 2 [Cnaphalocrocis medinalis]	2.77667	0.203333	-3.745	0.0080115
Cluster-1154.59749	glutathione S-transferase omega 1 [Cnaphalocrocis medinalis]	43.4767	9.09333	-2.2111	0.023215
Cluster-1154.65811	small heat shock protein 22.0 [Spodoptera litura]	154.83	627.103	2.036	0.024231
Cluster-1154.111662	heat shock protein 70 [Mamestra brassicae]	0.323333	1.99667	2.6258	0.41421
Cluster-1154.111659	heat shock protein 70-2 [Melitaea cinxia]	0.693333	4.78	2.8679	0.92961
Cluster-1154.100816	19.5 kDa heat shock protein [Danaus plexippus]	0.706667	5.43333	3.1926	0.84926
Cluster-1154.29227	carboxylesterase, partial [Ostrinia furnacalis]	0.156667	0.81	2.3213	0.23077
Cluster-12994.4	carboxylesterase, partial [Ostrinia furnacalis]	1.47667	7.55	2.5039	0.90847
Cluster-1154.116714	carboxylesterase [Ostrinia furnacalis]	0.126667	0.73	2.5482	0.70805
Cluster-1154.51504	PREDICTED: carboxylesterase-6-like [Bombyx mori]	4.01333	25.8267	2.5888	0.010727
Cluster-1154.29225	carboxylesterase, partial [Ostrinia furnacalis]	0.13	0.9	2.5943	0.73344
Cluster-12994.3	carboxylesterase, partial [Ostrinia furnacalis]	0.82	5.22667	2.6946	0.015412
Cluster-1154.51914	carboxylesterase, partial [Ostrinia furnacalis]	5.01667	69.0733	3.6402	3.8049e-06
Cluster-1154.55359	carboxylesterase [Ostrinia furnacalis]	0.396667	4.64667	3.5084	0.093849
Cluster-1154.92367	carboxylesterase, partial [Ostrinia furnacalis]	1.05333	7.59	2.9759	0.86999
Cluster-1154.50828	cytochrome P450 6BD6 [Manduca sexta]	19.07	0.743333	-4.6235	0.0049921
Cluster-1154.94964	cytochrome P450 9A9 [Spodoptera exigua]	2.94	0.146667	-4.4663	0.39088
Cluster-1154.8047	cytochrome P450 monooxygenase CYP324A19 [Cnaphalocrocis medinalis]	223.84	4.61667	-5.4407	0.028231
Cluster-1154.87043	cytochrome P450 monooxygenase CYP333B27 [Cnaphalocrocis medinalis]	1.69333	0.12	-3.7444	0.39765
Cluster-1154.102345	DIMBOA-induced cytochrome P450 [Ostrinia furnacalis]	91.3433	12.2033	-3.1927	0.025458
Cluster-1154.73181	cytochrome P450 monooxygenase CYP333B27 [Cnaphalocrocis medinalis]	1.15333	0.123333	-3.1925	0.02095
Cluster-1154.43760	DIMBOA-induced cytochrome P450 [Ostrinia furnacalis]	26.91	0.556667	-5.4656	3.2795e-15
Cluster-1154.102345	DIMBOA-induced cytochrome P450 [Ostrinia furnacalis]	91.3433	12.2033	-3.1927	0.025458
Cluster-1154.73181	cytochrome P450 monooxygenase CYP333B27 [Cnaphalocrocis medinalis]	1.15333	0.123333	-3.1925	0.02095
Cluster-1154.67810	chymotrypsin-like serine proteinase C3 [Ostrinia nubilalis]	69.54	1.68	-5.3942	4.4525e-26
Cluster-1154.8799	PREDICTED: antichymotrypsin-2-like [Bombyx mori]	87.7567	2.61667	-5.3214	8.1259e-12
Cluster-1154.43691	trypsin-like serine protease 13 [Ostrinia nubilalis]	33.3467	1.23333	-5.1915	0.10208
Cluster-1154.56994	chymotrypsin 1 [Diatraea saccharalis]	39.3867	1.31	-4.9378	4.1249e-16
Cluster-1154.76499	trypsin-like proteinase T2a precursor [Ostrinia nubilalis]	12.7167	1.06	-3.8676	0.20311
Cluster-1154.75417	putative chymotrypsin 10 [Ostrinia nubilalis]	392.407	34.18	-3.6263	0.10458
Cluster-7394.0	putative trypsin 7 [Ostrinia nubilalis]	2.85	0.256667	-3.5597	0.2628
Cluster-1154.19287	putative trypsin 14, partial [Ostrinia nubilalis]	19.7667	2.19333	-3.1549	6.4954e-06
Cluster-1154.68686	putative trypsin 4 [Ostrinia nubilalis]	13.25	2.28	-2.8451	0.12553
Cluster-1154.79584	chitin synthase [Ostrinia furnacalis]	0.776667	0.0766667	-3.5059	0.92932
Cluster-1154.73278	chitin synthase [Ostrinia furnacalis]	0.27	0.0333333	-2.8645	0.97571
Cluster-1154.49256	chitin synthase [Ostrinia furnacalis]	766.367	161.967	-2.4295	9.0691e-05
Significantly different expressed genes between Cry1Ah-resistant (ACB-AhR) and susceptible strains (ACB-BtS) of ostrinia furnacalis are based on Q-value < 1 and log2 (fold-change) ≥ 2 or log2 (fold-change) ≤ −2 between ACB-AhR and ACB-BtS.

## Sheet: S2
	Table S2: Gene ontology analysis of Ostrinia furnacalis transcriptome
GO_accession	Description	Term_type	Corrected_pValue	DEG_item	up	Down
GO:0007605	sensory perception of sound	biological_process	1.4249e-14	18	15	3
GO:0050954	sensory perception of mechanical stimulus	biological_process	1.4249e-14	18	15	3
GO:0006633	fatty acid biosynthetic process	biological_process	1.1417e-05	39	13	26
GO:0072330	monocarboxylic acid biosynthetic process	biological_process	0.00099339	42	15	27
GO:0006631	fatty acid metabolic process	biological_process	0.0021788	43	16	27
GO:0002097	tRNA wobble base modification	biological_process	0.003639	11	4	7
GO:0002098	tRNA wobble uridine modification	biological_process	0.003639	11	4	7
GO:0015074	DNA integration	biological_process	0.0063655	115	43	72
GO:0034227	tRNA thio-modification	biological_process	0.0066134	11	4	7
GO:0020027	hemoglobin metabolic process	biological_process	0.016627	5	2	3
GO:0007600	sensory perception	biological_process	0.016729	24	18	6
GO:0008152	metabolic process	biological_process	0.017364	1560	597	963
GO:0018874	benzoate metabolic process	biological_process	0.017364	19	6	13
GO:0008610	lipid biosynthetic process	biological_process	0.018751	75	31	44
GO:0019725	cellular homeostasis	biological_process	0.022529	33	15	18
GO:0050877	neurological system process	biological_process	0.022976	24	18	6
GO:0045454	cell redox homeostasis	biological_process	0.022976	24	12	12
GO:0006550	isoleucine catabolic process	biological_process	0.025024	18	6	12
GO:0006552	leucine catabolic process	biological_process	0.025024	18	6	12
GO:0006574	valine catabolic process	biological_process	0.025024	18	6	12
GO:0009083	branched-chain amino acid catabolic process	biological_process	0.025024	18	6	12
GO:0055114	oxidation-reduction process	biological_process	0.025132	277	115	162
GO:0030097	hemopoiesis	biological_process	0.02838	5	2	3
GO:0048534	hematopoietic or lymphoid organ development	biological_process	0.02838	5	2	3
GO:0005835	fatty acid synthase complex	cellular_component	1.6541e-05	17	5	12
GO:0044445	cytosolic part	cellular_component	0.0038732	24	9	15
GO:0005829	cytosol	cellular_component	0.005847	24	9	15
GO:0033178	proton-transporting two-sector ATPase complex, catalytic domain	cellular_component	0.0058865	23	3	20
GO:0005833	hemoglobin complex	cellular_component	0.016627	5	2	3
GO:0004312	fatty acid synthase activity	molecular_function	1.6541e-05	17	5	12
GO:0000049	tRNA binding	molecular_function	2.0002e-05	21	6	15
GO:0004318	enoyl-[acyl-carrier-protein] reductase (NADH) activity	molecular_function	2.9125e-05	14	5	9
GO:0016491	oxidoreductase activity	molecular_function	0.00059241	297	119	178
GO:0016747	transferase activity, transferring acyl groups other than amino-acyl groups	molecular_function	0.001097	55	19	36
GO:0004181	metallocarboxypeptidase activity	molecular_function	0.0023127	25	4	21
GO:0008235	metalloexopeptidase activity	molecular_function	0.0026109	25	4	21
GO:0016628	oxidoreductase activity, acting on the CH-CH group of donors, NAD or NADP as acceptor	molecular_function	0.003639	21	7	14
GO:0005506	iron ion binding	molecular_function	0.0037754	66	30	36
GO:0004180	carboxypeptidase activity	molecular_function	0.0063655	31	5	26
GO:0008233	peptidase activity	molecular_function	0.010825	218	79	139
GO:0030976	thiamine pyrophosphate binding	molecular_function	0.010825	13	6	7
GO:0036442	hydrogen-exporting ATPase activity	molecular_function	0.012353	11	0	11
GO:0046961	proton-transporting ATPase activity, rotational mechanism	molecular_function	0.012353	11	0	11
GO:0020037	heme binding	molecular_function	0.012393	58	27	31
GO:0030492	hemoglobin binding	molecular_function	0.016627	5	2	3
GO:0070011	peptidase activity, acting on L-amino acid peptides	molecular_function	0.016729	18	6	12
GO:0003857	3-hydroxyacyl-CoA dehydrogenase activity	molecular_function	0.016729	201	73	128
GO:0008440	inositol-1,4,5-trisphosphate 3-kinase activity	molecular_function	0.019511	9	3	6
GO:0046906	tetrapyrrole binding	molecular_function	0.022976	58	27	31
GO:0044769	ATPase activity, coupled to transmembrane movement of ions, rotational mechanism	molecular_function	0.028236	11	0	11
GO:0051766	inositol trisphosphate kinase activity	molecular_function	0.028612	9	3	6

## Sheet: S3
Table S3. Significantly enriched KEGG pathways in Ostrinia furnacalis transcriptome
Pathway	Gene		P-value
	Dif Expressed1 Expressed2
Fatty acid elongation	28	170	1.95e-06
Valine, leucine and isoleucine degradation	36	311	9.08e-05
Galactose metabolism	37	330	0.000132
Carbohydrate digestion and absorption	22	178	0.000907
Starch and sucrose metabolism	34	345	0.001854
Collecting duct acid secretion	14	97	0.002082
Butirosin and neomycin biosynthesis	5	15	0.003195
Metabolism of xenobiotics by cytochrome P450	23	215	0.003819
Steroid hormone biosynthesis	18	157	0.005171
Epithelial cell signaling in Helicobacter pylori infection	21	198	0.00603
Chemical carcinogenesis	26	266	0.006499
Butanoate metabolism	11	78	0.006967
RIG-I-like receptor signaling pathway	10	67	0.006985
Retinol metabolism	21	204	0.008126
Pentose and glucuronate interconversions	28	301	0.008848
Ascorbate and aldarate metabolism	19	188	0.013432
Protein digestion and absorption	26	284	0.013447
Fatty acid degradation	30	341	0.013584
Glycine, serine and threonine metabolism	26	286	0.014493
Amino sugar and nucleotide sugar metabolism	26	286	0.014493
Thyroid hormone synthesis	19	190	0.014744
Phenylalanine, tyrosine and tryptophan biosynthesis	5	24	0.016543
Glycerolipid metabolism	28	325	0.020856
Bile secretion	23	261	0.027396
Folate biosynthesis	12	113	0.032106
Rheumatoid arthritis	14	142	0.036089
Hepatitis B	16	174	0.043507
1The number of differentially expressed genes that belong to each KEGG pathway
2The number of expressed genes that belong to each KEGG pathway

## Sheet: S4
Table S4: Differentially expressed genes within Fatty acid elongation and metabolism of xenobiotics by cytochrome P450 pathway in response to Cry1Ah exposure. Up-regulated transcripts by 2-fold are in red, while down-regulated transcripts by 2-fold are in green.
Gene ID	FPKM_S	FPKM_R	Description	UP_DOWN_REGULATION(RvsS)	log2ratio(RvsS)	q value(RvsS)
Cluster-1154.25381	26.9267	9.85	PREDICTED: trifunctional enzyme subunit beta, mitochondrial-like [Plutella xylostella]	DOWN	-1.4855	0.036182
Cluster-1154.48790	81.7033	6.31	PREDICTED: 3-ketoacyl-CoA thiolase, mitochondrial-like [Bombyx mori]	DOWN	-3.7343	1.6337e-10
Cluster-1154.66501	84.7367	9.29667	acetyltransferase 1 [Ostrinia scapulalis]	DOWN	-3.2438	1.8354e-06
Cluster-1154.119591	30.84	2.80333	PREDICTED: 3-ketoacyl-CoA thiolase, mitochondrial-like [Bombyx mori]	DOWN	-3.5162	3.3553e-06
Cluster-1154.119022	7.07333	0	Ostrinia furnacalis ACB-ezi-D11 alpha and ACB-ezi-D11 beta genes for putative fatty Acyl-CoA desaturases, complete cds	DOWN	Inf	5.6851e-06
Cluster-1154.55996	142.323	29.6933	PREDICTED: 3-ketoacyl-CoA thiolase, mitochondrial-like [Bombyx mori]	DOWN	-2.2758	4.3509e-06
Cluster-1154.66303	55.12	23.5767	acetyltransferase 1 [Ostrinia scapulalis]	DOWN	-1.2707	0.023317
Cluster-1154.94260	3.23333	0	putative steroid dehydrogenase [Danaus plexippus]	DOWN	Inf	1.0609e-14
Cluster-1154.88071	16.0333	2.62333	PREDICTED: probable very-long-chain enoyl-CoA reductase art-1 [Bombyx mori]	DOWN	-2.6337	3.8961e-08
Cluster-1154.59896	1236.62	217.007	3-hydroxyacyl-CoA dehydrogenase [Bombyx mori]>gi|321176375|gb|ADW77640.1| 3-hydroxyacyl-CoA dehydrogenase [Bombyx mori]	DOWN	-2.658	3.2443e-06
Cluster-1154.82062	331.687	32.4433	PREDICTED: probable 3-hydroxyacyl-CoA dehydrogenase B0272.3 isoform X1 [Plutella xylostella]	DOWN	-3.5669	0.00021
Cluster-1154.79446	28.2467	7.77	PREDICTED: hydroxyacyl-coenzyme A dehydrogenase, mitochondrial-like [Plutella xylostella]>gi|768449175|ref|XP_011566660.1| PREDICTED: hydroxyacyl-coenzyme A dehydrogenase, mitochondrial-like [Plutella xylostella]	DOWN	-1.9118	0.00021496
Cluster-1154.64876	463.14	165.967	PREDICTED: probable 3-hydroxyacyl-CoA dehydrogenase B0272.3 [Plutella xylostella]	DOWN	-1.5213	0.00044733
Cluster-1154.42704	2.90333	0	PREDICTED: elongation of very long chain fatty acids protein 6 [Bombyx mori]	DOWN	Inf	2.1393e-18
Cluster-1154.48971	1.44333	0.363333	PREDICTED: elongation of very long chain fatty acids protein 6 [Bombyx mori]	DOWN	-1.9776	0.023359
Cluster-1154.53395	3.82667	0	PREDICTED: elongation of very long chain fatty acids protein AAEL008004 isoform X2 [Bombyx mori]	DOWN	Inf	1.9692e-05
Cluster-1154.44613	6.19333	1.84667	juvenile hormone epoxide hydrolase-like protein 1 [Bombyx mori]>gi|255977192|dbj|BAH97088.1| juvenile hormone epoxide hydrolase-like protein 1 [Bombyx mori]	DOWN	-1.7673	0.024403
Cluster-1154.59749	43.4767	9.09333	glutathione S-transferase omega 1 [Cnaphalocrocis medinalis]	DOWN	-2.2111	0.023215
Cluster-1154.16417	12.2233	1.85	PREDICTED: trans-1,2-dihydrobenzene-1,2-diol dehydrogenase-like [Bombyx mori]	DOWN	-2.7405	0.0017055
Cluster-1154.74384	235.703	110.443	PREDICTED: trans-1,2-dihydrobenzene-1,2-diol dehydrogenase-like [Bombyx mori]	DOWN	-1.1318	0.026349
Cluster-1154.72181	23.6633	0.613333	PREDICTED: trans-1,2-dihydrobenzene-1,2-diol dehydrogenase-like [Bombyx mori]	DOWN	-5.3396	3.4732e-17
Cluster-1154.65014	296.717	138.253	PREDICTED: trans-1,2-dihydrobenzene-1,2-diol dehydrogenase-like [Bombyx mori]	DOWN	-1.1246	0.021647
Cluster-1154.60745	1.09	0.136667	UDP-glucosyltransferase precursor [Bombyx mori]>gi|296784913|dbj|BAJ08153.1| UDP-glucosyltransferase [Bombyx mori]	DOWN	-3.1118	0.0040407
Cluster-1154.37190	8.32667	1.22667	UDP-glycosyltransferase UGT33B11 [Helicoverpa armigera]	DOWN	-2.7718	3.2869e-05
Cluster-1154.126297	149.6	1.51667	PREDICTED: UDP-glucuronosyltransferase 2B7-like isoform X1 [Plutella xylostella]	DOWN	-6.7073	2.2585e-30
Cluster-1154.77203	8.72667	1.83333	UDP-glucosyltransferase precursor [Bombyx mori]>gi|296784913|dbj|BAJ08153.1| UDP-glucosyltransferase [Bombyx mori]	DOWN	-2.2904	2.9571e-06
Cluster-1154.88926	38.9067	9.4	UDP-glycosyltransferase UGT46A4 [Helicoverpa armigera]	DOWN	-2.0779	0.013681
Cluster-1154.85802	50.54	2.23333	PREDICTED: carbonyl reductase [NADPH] 1-like [Plutella xylostella]	DOWN	-4.4897	7.5131e-16
Cluster-1154.71963	15.5767	0	PREDICTED: carbonyl reductase [NADPH] 1-like [Plutella xylostella]	DOWN	Inf	4.1244e-06
Cluster-1154.59170	15.8933	7.38333	PREDICTED: carbonyl reductase [NADPH] 1-like [Bombyx mori]	DOWN	-1.1215	0.048281
Cluster-1154.74281	79.8767	193.723	acetyltransferase 1 [Ostrinia scapulalis]	UP	1.2064	0.044772
Cluster-1154.48972	3.56	13.2767	PREDICTED: 3-ketoacyl-CoA thiolase, mitochondrial-like [Bombyx mori]	UP	1.8697	0.029745
Cluster-1154.52884	1.63667	10.1067	thiolase 5, partial [Heliothis virescens]	UP	2.6191	0.0024809
Cluster-1154.93768	0.08	2.48	putative steroid dehydrogenase [Danaus plexippus]	UP	4.7587	0.0020456
Cluster-1154.68400	15.0067	49.3133	PREDICTED: probable very-long-chain enoyl-CoA reductase art-1 [Bombyx mori]	UP	1.6892	0.00012943
Cluster-1154.59894	38.16	135.233	PREDICTED: hydroxyacyl-coenzyme A dehydrogenase, mitochondrial-like [Plutella xylostella]>gi|768449175|ref|XP_011566660.1| PREDICTED: hydroxyacyl-coenzyme A dehydrogenase, mitochondrial-like [Plutella xylostella]	UP	1.7633	0.00023971
Cluster-1154.66319	112.93	595.88	PREDICTED: probable 3-hydroxyacyl-CoA dehydrogenase B0272.3 [Plutella xylostella]	UP	2.3436	1.791e-07
Cluster-1154.31326	0.323333	2.08	PREDICTED: lysosomal thioesterase PPT2 homolog [Bombyx mori]	UP	2.5979	0.0041232
Cluster-1154.83872	1.22	5.09333	PREDICTED: elongation of very long chain fatty acids protein 6 [Bombyx mori]	UP	2.0139	0.0051644
Cluster-1154.39964	0.116667	1.26	PREDICTED: elongation of very long chain fatty acids protein 6 [Bombyx mori]	UP	3.356	0.0094951
Cluster-14368.0	0.276667	5.77333	PREDICTED: elongation of very long chain fatty acids protein 4-like [Plutella xylostella]	UP	4.4724	7.3483e-07
Cluster-1154.66806	14.99	54.4067	glutathione S-transferase epsilon 9 [Spodoptera litura]	UP	1.7793	0.036569
Cluster-1154.58521	1.13667	9.28333	glutathione S-transferase epsilon 7, partial [Spodoptera litura]	UP	2.9943	0.0006973
Cluster-1154.70163	22.9333	197.34	PREDICTED: trans-1,2-dihydrobenzene-1,2-diol dehydrogenase-like [Bombyx mori]	UP	3.0685	1.8886e-07
Cluster-1154.111363	0.78	6.12667	UDP-glycosyltransferase UGT340C1 precursor [Bombyx mori]>gi|363896148|gb|AEW43158.1| UDP-glycosyltransferase UGT340C1 [Bombyx mori]	UP	2.9679	0.02149
Cluster-1154.111360	0	1.27667	UDP-glycosyltransferase UGT340C1 precursor [Bombyx mori]>gi|363896148|gb|AEW43158.1| UDP-glycosyltransferase UGT340C1 [Bombyx mori]	UP	Inf	0.0068281
Cluster-1154.47578	4.11	17.0367	UDP-glucosyltransferase precursor [Bombyx mori]>gi|296784913|dbj|BAJ08153.1| UDP-glucosyltransferase [Bombyx mori]	UP	2.0505	0.00091627
Cluster-1154.105369	0.623333	3.22333	glycosyltransferase 2 [Chilo suppressalis]	UP	2.3744	0.032076
Cluster-1154.68674	152.27	468.883	PREDICTED: UDP-glucuronosyltransferase 2B7-like [Plutella xylostella]	UP	1.4801	0.017069
Cluster-1154.61209	100.813	214.667	PREDICTED: carbonyl reductase [NADPH] 3-like [Plutella xylostella]	UP	1.0695	0.036505
Cluster-1154.66288	353.667	522.83	glutaredoxin [Bombyx mori]>gi|87248503|gb|ABD36304.1| glutaredoxin [Bombyx mori]	UP	0.52334	0.73008

## Sheet: S5
	Table S5. Differentially expressed peptides identified by LC-ESI-MS/MS
Protein	Description	Gene	FC	P-value	log2FC	UP.DOWN
Cluster_1154.80962.orf1	serpin_2	gi|156254836|gb|ABU62829.1|	0.831083	0.00353886	-0.266936	down
Cluster_1154.67878.orf1	PLIN	gi|223890178|ref|NP_001138804.1|	0.789709	0.0072761	-0.340607	down
Cluster_1154.70078.orf1	ecdysteroid 22_kinase	gi|357604447|gb|EHJ64193.1|	0.704453	0.0145051	-0.505424	down
Cluster_1154.50067.orf1	PREDICTED: epidermal retinol dehydrogenase 2_like	gi|827541193|ref|XP_012543887.1|	0.700468	0.00524938	-0.51361	down
Cluster_1154.73914.orf1	PREDICTED: probable serine hydrolase	gi|512900339|ref|XP_004924867.1|	0.773664	0.000744888	-0.37022	down
Cluster_1154.83515.	DIMBOA-induced cytochrome P450 [Ostrinia furnacalis]	-	0.825234	0.010438	-0.277125	down
Cluster_1154.48789.orf1	PREDICTED: 3_ketoacyl_CoA thiolase, mitochondrial_like	gi|827548663|ref|XP_012546519.1|	0.726743	0.00748814	-0.460483	down
Cluster_1154.125420.orf1	mitochondrial aldehyde dehydrogenase	gi|114051966|ref|NP_001040198.1|	0.630324	0.000693723	-0.665834	down
Cluster_1154.43760.	DIMBOA-induced cytochrome P450 [Ostrinia furnacalis]	-	0.828382	0.0312008	-0.271632	down
Cluster_1154.66260.orf1	PREDICTED: luciferin 4_monooxygenase_like	gi|768411388|ref|XP_011563435.1|	0.809912	0.00374574	-0.304163	down
Cluster_1154.60644.orf1	carboxylesterase, partial	gi|814544190|dbj|BAR64786.1|	0.70925	0.00078251	-0.495634	down
Cluster_1154.65239.orf1	carboxylesterase	gi|169245757|gb|ACA50924.1|	0.518027	0.00708915	-0.948902	down
Cluster_1154.66461.orf1	fatty acid binding protein	gi|83320487|gb|ABC02870.1|	0.528468	0.0129136	-0.920113	down
Cluster_4683.1.	ras small monomeric GTPase Rab6 [Danaus plexippus]	-	0.745526	0.00190726	-0.423669	down
Cluster_1154.10150.	-	-	0.754551	0.000187003	-0.406309	down
Cluster_1154.55162.orf1	MRP4_HUMAN Multidrug resistance_associated protein 4 OS=Homo sapiens GN=ABCC4 PE=1 SV=3		0.658031	0.00388217	-0.603772	down
Cluster_1154.62109.orf1	PREDICTED: uncharacterized protein LOC103568813	gi|665792781|ref|XP_008544008.1|	0.80036	0.00924903	-0.321279	down
Cluster_1154.52965.	PREDICTED: carbonyl reductase [NADPH] 1-like [Bombyx mori]	-	0.629532	0.00160582	-0.667649	down
Cluster_1154.92913.orf1	PREDICTED: alpha_tocopherol transfer protein_like isoform X1	gi|827553732|ref|XP_012548504.1|	0.775411	0.0371051	-0.366968	down
Cluster_1154.70688.orf1	carboxylesterase	gi|169245757|gb|ACA50924.1|	0.804421	0.0170212	-0.313977	down
Cluster_1154.63338.orf1	PREDICTED: carbonic anhydrase 2	gi|512892238|ref|XP_004922882.1|	0.784917	0.000278823	-0.349387	down
Cluster_1154.57891.	PREDICTED: 60S ribosomal protein L6 [Plutella xylostella]	gi|768419323|ref|XP_011550374.1|	0.372684	0.00417885	-1.42398	down
Cluster_1154.68301.orf1	ACO11_TRINI Acyl_CoA Delta(11) desaturase OS=Trichoplusia ni GN=D11DS PE=1 SV=2		0.783501	0.00360168	-0.351994	down
Cluster_1154.27987.orf1	alcohol dehydrogenase, partial	gi|523485297|gb|AGQ45606.1|	0.779706	0.0177526	-0.358997	down
Cluster_1154.22913.orf1	PREDICTED: uncharacterized protein YJR142W_like	gi|768423930|ref|XP_011552895.1|	0.820665	0.0253511	-0.285135	down
Cluster_1154.15904.orf1	PREDICTED: fatty_acid amide hydrolase 2 isoform X1	gi|827541370|ref|XP_012543951.1|	0.715787	0.00357273	-0.482397	down
Cluster_1154.64034.orf1	carboxylesterase, partial	gi|814544190|dbj|BAR64786.1|	0.541322	4.90977e-05	-0.885442	down
Cluster_11166.0.orf1	unknown secreted protein	gi|389612967|dbj|BAM19875.1|	0.712176	0.000444088	-0.489694	down
Cluster_1154.16996.	-	-	0.710498	0.0314976	-0.493097	down
Cluster_1154.616.	Ostrinia nubilalis aminopeptidase N3b (apn3b) gene, partial cds	-	0.712115	3.51947e-05	-0.489818	down
Cluster_1154.71461.orf1	translocon_associated protein gamma isoform 1	gi|357606037|gb|EHJ64884.1|	0.60804	0.00354077	-0.717761	down
Cluster_1154.34894.	Ostrinia furnacalis DIMBOA-induced cytochrome P450 mRNA, complete cds	-	0.728982	0.00020229	-0.456045	down
Cluster_1154.55886.	PREDICTED: phosphatidylethanolamine-binding protein homolog F40A3.3-like isoform X3 [Plutella xylostella]	-	0.707213	0.000911931	-0.499783	down
Cluster_1154.58806.orf1	PREDICTED: alpha_tocopherol transfer protein_like	gi|827553735|ref|XP_012548505.1|	0.813052	0.0135882	-0.29858	down
Cluster_1154.56046.orf1	phytanoyl_CoA dioxygenase peroxisomal precursor	gi|114051041|ref|NP_001040142.1|	0.80424	0.00175314	-0.314302	down
Cluster_1154.99661.orf1	PREDICTED: ADP_ribosylation factor GTPase_activating protein 2	gi|512892007|ref|XP_004922824.1|	0.67294	0.00222856	-0.57145	down
Cluster_1154.48917.	-	-	0.765056	0.0122054	-0.386362	down
Cluster_1154.62412.	guanylate-binding protein, putative [Ixodes scapularis]	gi|215494314|gb|EEC03955.1 |	0.628996	0.0263035	-0.668877	down
Cluster_1154.69404.	putative farnesoic acid O-methyl transferase [Danaus plexippus]	-	0.764278	0.00395096	-0.387831	down
Cluster_1154.75814.orf1	peroxisomal membrane protein PMP22	gi|357625583|gb|EHJ75982.1|	0.813421	0.0204136	-0.297926	down
Cluster_1154.46552.orf1	AGAP010198_PA	gi|158299261|ref|XP_554103.3|	0.816118	0.0265345	-0.29315	down
Cluster_1154.50496.	-	-	0.798157	0.0236282	-0.325256	down
Cluster_1154.118074.orf1	PREDICTED: myb_like protein X isoform X1	gi|827561873|ref|XP_012551677.1|	0.764446	0.0326408	-0.387513	down
Cluster_1154.76776.orf1	seminal fluid protein CSSFP006	gi|364023561|gb|AEW46855.1|	0.742758	0.0105892	-0.429037	down
Cluster_1154.83457.	-	-	0.740644	0.000862708	-0.433148	down
Cluster_13048.0.	-	-	0.80081	0.0129388	-0.320468	down
Cluster_1154.67580.	-	-	0.807501	0.00441715	-0.308464	down
Cluster_1154.56197.	-	-	0.717321	0.000765396	-0.479309	down
Cluster_1154.45757.	-	-	0.772486	0.0195438	-0.37242	down
Cluster_1154.42994.	-	-	0.552795	0.000105791	-0.855183	down
Cluster_1154.28230.	-	-	0.779755	0.00374165	-0.358907	down
Cluster_1154.69332.	-	-	0.760783	0.000421422	-0.394442	down
Cluster_1154.13773.orf1	PREDICTED: equilibrative nucleoside transporter 2	gi|512934567|ref|XP_004933064.1|	0.807866	0.0368913	-0.307812	down
Cluster_1154.39411.	-	-	0.544103	0.0217129	-0.878047	down
Cluster_1154.80016.orf1	aminopeptidase P_like protein	gi|326454482|gb|ADZ74177.1|	0.830854	0.0327367	-0.267334	down
Cluster_1154.73018.	-	-	0.645208	8.20813e-05	-0.632164	down
Cluster_1154.63148.orf1	TCP4_DROME RNA polymerase II transcriptional coactivator		0.733637	0.000442963	-0.446862	down
Cluster_1154.54333.orf1	TRY2_ANOGA Trypsin_2 OS=Anopheles gambiae		0.377238	0.000198364	-1.40645	down
Cluster_1154.69457.	-	-	0.736865	0.000125106	-0.440528	down
Cluster_1154.23379.orf1	3_dehydroecdysone 3alpha_reductase	gi|357618151|gb|EHJ71245.1|	0.808318	0.0464676	-0.307005	down
Cluster_1154.26101.orf1	PREDICTED: facilitated trehalose transporter Tret1_like	gi|512907873|ref|XP_004926551.1|	0.737997	0.00147883	-0.438313	down
Cluster_1154.65374.orf1	hypothetical protein KGM_10791	gi|357609392|gb|EHJ66428.1|	0.804465	0.000697658	-0.313898	down
Cluster_1154.79780.	-	-	0.825006	0.0088907	-0.277524	down
Cluster_1154.48802.orf1	fatty alcohol acetyltransferase	gi|682121976|gb|AIN34683.1|	0.62966	0.00757903	-0.667356	down
Cluster_1154.68364.orf1	hypothetical protein KGM_17753	gi|357628211|gb|EHJ77606.1|	0.803833	0.0221343	-0.315032	down
Cluster_1154.64448.	-	-	0.752464	0.00264097	-0.410305	down
Cluster_1154.67024.	PREDICTED: uncharacterized protein LOC101739721 [Bombyx mori]	-	0.227747	1.51785e-06	-2.1345	down
Cluster_1154.94724.orf1	hypothetical protein KGM_15445	gi|357631706|gb|EHJ79175.1|	0.723611	0.00486994	-0.466715	down
Cluster_1154.43406.	-	-	0.68663	0.0356177	-0.542395	down
Cluster_1154.72770.	-	-	0.713949	0.00339706	-0.486107	down
Cluster_1154.6543.	-	-	0.603849	0.00719884	-0.72774	down
Cluster_1154.61255.orf1	CYP6AB50	gi|608788999|gb|AHW57303.1|	0.610507	0.00028887	-0.71192	down
Cluster_1154.75811.	-	-	0.50678	0.000133831	-0.980569	down
Cluster_1154.104682.orf1	PREDICTED: putative deoxyribonuclease TATDN1	gi|768440375|ref|XP_011561859.1|	0.566477	0.000245047	-0.81991	down
Cluster_1154.29736.	-	-	0.81717	0.0364626	-0.291292	down
Cluster_1154.36058.	-	-	0.827318	0.0219261	-0.273485	down
Cluster_1154.31701.	-	-	0.820892	0.0184247	-0.284735	down
Cluster_1154.4527.orf1	PREDICTED: uncharacterized protein LOC105382114	gi|768419089|ref|XP_011550245.1|	0.814697	0.0387908	-0.295664	down
Cluster_1154.16694.	-	-	0.825234	0.0236452	-0.277125	down
Cluster_13995.0.	-	-	0.789709	0.0039192	-0.340607	down
Cluster_1154.7825.orf1	ABCC3 protein	gi|806984376|gb|AKC34055.1|	0.700829	0.00236956	-0.512865	down
Cluster_1154.70925.orf1	hypothetical protein CAPTEDRAFT_179785	gi|443695258|gb|ELT96199.1|	0.608363	0.0108427	-0.716995	down
Cluster_1154.64567.	-	-	0.472483	0.0150334	-1.08167	down
Cluster_1154.112919.orf1	histone H2B_III protein	gi|336087615|emb|CBM82449.1|	0.752683	0.0078963	-0.409885	down
Cluster_1154.44587.orf1	PREDICTED: sterile alpha and TIR motif_containing protein 1 isoform X2	gi|827556231|ref|XP_012549491.1|	0.614003	0.00760689	-0.703682	down
Cluster_1154.105422.	-	-	0.728766	0.00728315	-0.456473	down
Cluster_1154.49375.orf1	cathepsin D	gi|357627475|gb|EHJ77155.1|	0.691901	0.00624419	-0.531362	down
Cluster_1154.69109.	-	-	0.778964	0.0156025	-0.360372	down
Cluster_1154.22304.	-	-	0.759789	0.0351997	-0.39633	down
Cluster_1154.40024.orf1	juvenile hormone esterase binding protein	gi|5020383|gb|AAD38067.1|	0.795557	0.0276597	-0.329964	down
Cluster_1154.39746.	-	-	0.701553	0.0387149	-0.511376	down
Cluster_1154.125631.	-	-	0.767617	0.0117349	-0.381542	down
Cluster_1154.64387.	-	-	0.817769	0.00212552	-0.290235	down
Cluster_1154.56822.	-	-	0.830474	0.0407916	-0.267994	down
Cluster_4162.0.orf1	PREDICTED: LOW QUALITY PROTEIN: 5_nucleotidase domain_containing protein 3_like	gi|512922543|ref|XP_004930142.1|	0.796317	0.0269759	-0.328585	down
Cluster_1154.43552.	-	-	0.740426	0.0471051	-0.433572	down
Cluster_18440.0.orf1	PREDICTED: uncharacterized protein LOC101736423	gi|827560975|ref|XP_012551332.1|	0.464482	0.00453458	-1.10631	down
Cluster_1154.131166.	-	-	0.787886	0.0159677	-0.343942	down
Cluster_1154.11197.	-	-	0.828382	0.0460225	-0.271632	down
Cluster_1154.73888.	-	-	0.797349	0.000151452	-0.326717	down
Cluster_1154.53112.orf1	PREDICTED: uncharacterized protein LOC101746156	gi|827556954|ref|XP_012549786.1|	0.809545	0.0252203	-0.304816	down
Cluster_1154.92550.orf1	GK19529	gi|195429419|ref|XP_002062760.1|	0.745744	0.00136869	-0.423247	down
Cluster_1154.60565.	-	-	0.687553	0.00299026	-0.540458	down
Cluster_1154.60420.orf1	Cu_Zn superoxide dismutase	gi|348019687|gb|AEP43785.1|	0.776988	0.0294971	-0.364036	down
Cluster_1154.78255.orf1	PREDICTED: enoyl_CoA delta isomerase 1, mitochondrial_like	gi|768424796|ref|XP_011553367.1|	0.775411	0.04587	-0.366968	down
Cluster_1154.41910.orf1	PREDICTED: protein_methionine sulfoxide oxidase Mical isoform X2	gi|827561388|ref|XP_012551497.1|	0.779186	0.0324876	-0.35996	down
Cluster_1154.40837.	-	-	0.684211	0.0253893	-0.547488	down
Cluster_1154.88014.orf1	PREDICTED: SET and MYND domain_containing protein 4_like	gi|768439658|ref|XP_011561471.1|	0.780325	0.0016443	-0.357853	down
Cluster_1154.66863.orf1	glutathione S_transferase epsilon 7, partial	gi|668728191|gb|AIH07582.1|	0.625356	0.0160272	-0.677251	down
Cluster_1154.35961.	-	-	0.790687	0.0102193	-0.338821	down
Cluster_1154.125332.	-	-	0.773664	0.0138922	-0.37022	down
Cluster_1154.15417.orf1	VP5_LDCPR Putative structural protein VP5 OS=Lymantria dispar cypovirus 1 (isolate Rao) GN=S8 PE=4 SV=1		1.67615	0.0161445	0.745148	up
Cluster_1154.61209.orf1	CBR1_MOUSE Carbonyl reductase	sp|P48758|CBR1_MOUSE	1.23277	0.0268109	0.301899	up
Cluster_1154.24940.orf1	VP6_LDCPR Microtubule_associated protein VP6 OS=Lymantria dispar cypovirus 1 (isolate Rao) GN=S6 PE=3 SV=1		1.40891	0.00654372	0.494583	up
Cluster_1154.65016.	PREDICTED: Plutella xylostella D-3-phosphoglycerate dehydrogenase	-	1.37348	0.0333934	0.457836	up
Cluster_1154.52379.orf1	PREDICTED: uncharacterized protein LOC101738118	gi|827541842|ref|XP_012544119.1|	1.25225	0.0199667	0.324525	up
Cluster_1154.41040.orf1	CAPSD_LDCPR Major capsid protein VP1 OS=Lymantria dispar cypovirus 1 (isolate Rao) GN=S1 PE=3 SV=1		1.28935	0.00568161	0.366647	up
Cluster_1154.106038.orf1	acetyl_CoA carboxylase 2, partial	gi|808182068|gb|AKD01722.1|	1.24719	0.0441881	0.318682	up
Cluster_1154.36702.orf1	VP4_LDCPR Outer capsid protein VP4 OS=Lymantria dispar cypovirus 1 (isolate Rao) GN=S4 PE=3 SV=1		1.38308	0.00674328	0.467885	up
Cluster_1154.66458.orf1	fatty acid binding protein 1	gi|399471|sp|P31416.1|FABP1_MANSE	1.32655	0.0101427	0.407677	up
Cluster_1154.94174.	-	-	1.80112	0.00838627	0.848895	up
Cluster_1154.55871.orf1	NADP_dependent oxidoreductase	gi|357615426|gb|EHJ69649.1|	1.46533	0.0368635	0.551227	up
Cluster_1154.100945.orf1	methylcrotonoyl_coenzyme A carboxylase 1 alpha	gi|357608736|gb|EHJ66128.1|	1.52557	8.04648e-05	0.609347	up
Cluster_1154.50137.orf1	PYHD_CPVES Polyhedrin OS=Euxoa scandens cypovirus PE=1 SV=1		1.47709	0.00922684	0.562758	up
Cluster_1154.60933.orf1	CYP6AE30 protein	gi|256772701|emb|CBB07053.1|	1.34633	0.0405475	0.429037	up
Cluster_1154.126729.	-	-	1.38693	0.0273118	0.471898	up
Cluster_1154.67672.orf1	PREDICTED: uncharacterized protein LOC101738118	gi|827541842|ref|XP_012544119.1|	1.30415	0.00163247	0.383107	up
Cluster_1154.68491.	-	-	1.20022	0.0157306	0.263299	up
Cluster_1154.41038.orf1	CAPSD_CPVBM Capsid protein VP1 OS=Bombyx mori cytoplasmic polyhedrosis virus PE=1 SV=1		1.58231	0.017409	0.662033	up
Cluster_1154.58662.	-	-	1.31147	0.0219714	0.391186	up
Cluster_1154.63686.orf1	PREDICTED: uncharacterized protein LOC101738780	gi|512889990|ref|XP_004922424.1|	1.31443	0.0142875	0.394442	up
Cluster_1154.56081.	PREDICTED: D-3-phosphoglycerate dehydrogenase [Plutella xylostella]	-	1.29885	0.0249818	0.377235	up
Cluster_1154.16282.	-	-	1.56196	0.010734	0.643357	up
Cluster_1154.71945.	-	-	1.27337	0.00272004	0.348655	up
Cluster_1154.63348.	PREDICTED: aldose 1-epimerase-like [Plutella xylostella]	-	1.41473	0.000987644	0.500527	up
Cluster_1154.77017.orf1	PREDICTED: uncharacterized protein LOC105394795	gi|768446174|ref|XP_011565016.1|	1.31214	0.00478894	0.39192	up
Cluster_1154.109916.	-	-	1.21819	0.000302648	0.284735	up
Cluster_1154.42181.	pyruvate dehydrogenase [Bombyx mori	gi|146738085|gb|ABQ42597.1|	1.28543	0.0287949	0.362249	up
Cluster_1154.65916.orf1	lipase	gi|147953428|gb|ABK29468.1|	1.49454	0.000219706	0.579705	up
Cluster_1154.45699.	-	-	1.25225	0.00540399	0.324525	up
Cluster_1154.45044.orf1	cyclic AMP_regulated protein	gi|114051842|ref|NP_001040431.1|	1.23526	0.0201942	0.304816	up
Cluster_1154.77668.	-	-	1.23867	0.00428291	0.30879	up
Cluster_1154.51526.orf1	PREDICTED: lactase_phlorizin hydrolase_like	gi|827553858|ref|XP_012548562.1|	1.27366	0.000596111	0.348977	up
Cluster_1154.87735.	cytochrome P450 [Cnaphalocrocis medinalis]	-	1.21886	0.0117719	0.285536	up
Cluster_1154.42180.	pyruvate dehydrogenase [Papilio xuthus]	-	1.34811	0.0142762	0.430935	up
Cluster_1154.57250.orf1	unknown unsecreted protein, partial	gi|389612868|dbj|BAM19834.1|	1.28731	0.000340512	0.364356	up
Cluster_1154.112510.	-	PREDICTED: talin-1 [Bombyx mori]	2.60153	1.05931e-06	1.37936	up
Cluster_1154.12903.orf1	PREDICTED: allantoinase, mitochondrial_like	gi|768418886|ref|XP_011550147.1|	1.28376	0.0442954	0.360372	up
Cluster_1154.59725.orf1	PREDICTED: carbonyl reductase family member 4_like	gi|768428139|ref|XP_011555192.1|	1.20695	0.010385	0.27137	up
Cluster_1154.62435.orf1	putative plasma glutamate carboxypeptidase	gi|357605524|gb|EHJ64655.1|	1.36087	0.00496374	0.444533	up
Cluster_1154.66864.	-	-	1.31348	0.000151341	0.39339	up
Cluster_1154.113742.	-	-	1.46883	0.0071913	0.554665	up
Cluster_1154.9641.orf1	UDP_glycosyltransferase UGT33B11	gi|363896058|gb|AEW43113.1|	1.33645	0.0459712	0.418404	up
Cluster_1154.86180.orf1	CHSS2_HUMAN Chondroitin sulfate synthase 2 OS=Homo sapiens GN=CHPF PE=1 SV=2		1.41765	0.00149917	0.5035	up
Cluster_1154.104010.orf1	GGT1_PIG Gamma_glutamyltranspeptidase 1 OS=Sus scrofa GN=GGT1 PE=2 SV=1		1.21976	0.0106428	0.286592	up
Cluster_1154.66865.orf1	alpha_N_acetylgalactosaminidase	gi|114051916|ref|NP_001040191.1|	1.2818	0.00153388	0.358174	up
Cluster_1154.65865.orf1	hypothetical protein KGM_10697	gi|357609146|gb|EHJ66321.1|	1.28441	0.00554676	0.361105	up
Cluster_15370.0.	-	-	1.21948	0.0032933	0.286264	up
Cluster_1154.65241.	-	-	1.24118	0.0454365	0.311708	up
Cluster_1154.52709.	-	-	1.30348	0.020371	0.382373	up
Cluster_1154.8068.	-	-	1.23832	0.0124044	0.308386	up
Cluster_299.0.	-	-	1.31176	0.0298732	0.391503	up
Cluster_4208.0.orf1	putative STIP1_like proteiny and u box_containing protein	gi|357624522|gb|EHJ75264.1|	1.2115	0.0207959	0.276796	up
Cluster_1154.61569.	sarco/endoplasmic reticulum calcium ATPase [Bombyx mori]	gi|255661412|gb|ACU25861.1|	1.442	0.0261926	0.528074	up
Cluster_1154.111643.	-	-	1.36477	0.0355839	0.448653	up
Cluster_1154.2123.	-	-	1.27855	0.00148799	0.354512	up
Cluster_1154.64206.orf1	363_100_1 protein	gi|327420492|gb|AEA76322.1|	1.8551	0.00414758	0.8915	up
Cluster_1154.114385.orf1	PREDICTED: WD repeat_containing protein mio	gi|827540740|ref|XP_012553396.1|	1.24243	0.0233541	0.313168	up
Cluster_1154.66676.	-	-	1.286	0.0153444	0.362891	up
Cluster_1154.75725.orf1	PREDICTED: uncharacterized protein LOC101746574	gi|512914887|ref|XP_004928253.1|	1.40342	0.0352713	0.488951	up
Cluster_1154.78673.	-	-	1.75482	9.98812e-05	0.811324	up
Cluster_1154.47956.orf2	UDP_glycosyltransferase UGT33B1	gi|363896042|gb|AEW43105.1|	1.55021	0.00527566	0.632461	up
Cluster_1154.67994.orf1	cytochrome P450 9A59	gi|658115868|gb|AID55430.1|	1.29395	0.0127123	0.371781	up
Cluster_1154.65991.orf1	PREDICTED: mucin_2 isoform X1	gi|827545758|ref|XP_012545371.1|	1.22222	0.00346738	0.289507	up
Cluster_1154.88130.orf1	PREDICTED: glycine N_methyltransferase_like	gi|512907159|ref|XP_004926374.1|	1.22099	0.0262903	0.288049	up
Cluster_1154.66868.	-	-	1.46975	0.0194881	0.555574	up
Cluster_1154.67351.orf1	hypothetical protein KGM_17464	gi|357608599|gb|EHJ66063.1|	1.41881	0.0117413	0.50468	up
Cluster_1154.50441.	-	-	1.23554	0.0427745	0.305142	up
Cluster_1154.35770.orf1	PREDICTED: protein asteroid	gi|817060680|ref|XP_012251909.1|	1.91403	0.0224814	0.93661	up
Cluster_1154.74016.orf1	kynurenine formamidase	gi|241061808|gb|ACS66705.1|	1.53597	0.017845	0.619154	up
Cluster_1154.45207.	-	-	1.22655	0.0450341	0.294608	up
Cluster_1154.105968.	-	-	1.52207	0.028877	0.606033	up

## Sheet: S6
	Table S6: Relationship between genes and proteins with same trend
			Log2Ratio
Gene_ID	GO_fun	kegg	Protein	Transcription	annotation
Cluster-1154.57891	metabolic process		-1.42398	-0.91532	Ribosomal protein L6e
Cluster-1154.71461	single-organism process	-	-0.717761	-0.74684	Translocon-associated protein subunit gamma OS=Homo sapiens GN=SSR3 PE=1 SV=1
Cluster-1154.44587	single-organism process	-	-0.703682	-0.030173	Sterile alpha and TIR motif-containing protein 1 OS=Drosophila melanogaster GN=Ect4 PE=2 SV=1
Cluster-1154.52965	-	Chemical carcinogenesis(map05204)	-0.667649	-1.182	Carbonyl reductase [NADPH] 1 OS=Rattus norvegicus GN=Cbr1 PE=1 SV=2
Cluster-1154.48802	metabolic process	-	-0.667356	-0.85247	3-ketoacyl-CoA thiolase, mitochondrial OS=Bos taurus GN=ACAA2 PE=2 SV=1
Cluster-1154.55162	catalytic activity	-	-0.603772	-0.038813	ABC transporter C2, partial [Ostrinia scapulalis]
Cluster-1154.49375	metabolic process	-	-0.531362	-1.419	Lysosomal aspartic protease OS=Aedes aegypti GN=AAEL006169 PE=1 SV=2
Cluster-1154.39746	metabolic process	-	-0.511376	-0.42831	Integrator complex subunit 9 OS=Homo sapiens GN=INTS9 PE=1 SV=2
Cluster-1154.16996	metabolic process	Galactose metabolism(map00052)	-0.493097	-3.1702	Aldose reductase OS=Oryctolagus cuniculus GN=AKR1B1 PE=2 SV=3
Cluster-1154.616	catalytic activity	-	-0.489818	-4.3961	Putative inorganic phosphate cotransporter OS=Drosophila ananassae GN=Picot PE=3 SV=1
Cluster-1154.48789	metabolic process	-	-0.460483	-0.10744	acetyl-CoA acyltransferase 2
Cluster-1154.105422	enzyme binding	Ubiquitin mediated proteolysis(map04120)	-0.456473	-1.0793	ubiquitin-dependent protein catabolic process
Cluster-1154.34894	transition metal ion binding	-	-0.456045	-2.5683	DIMBOA-induced cytochrome P450 [Ostrinia furnacalis]
Cluster-1154.69457	transition metal ion binding	-	-0.440528	-1.6179	Ostrinia furnacalis DIMBOA-induced cytochrome P450 mRNA, complete cds
Cluster-1154.76776	metabolic process	-	-0.429037	-1.035	Aldo-keto reductase AKR2E4 OS=Bombyx mori GN=akr2e PE=1 SV=1
Cluster-4683.1	single-organism process	-	-0.423669	-0.27792	Ras-related protein Rab6 OS=Drosophila melanogaster GN=Rab6 PE=1 SV=1
Cluster-1154.92550	catalytic activity	-	-0.423247	-2.7398	Sulfotransferase domain
Cluster-1154.64448	metabolic process	Chemical carcinogenesis(map05204)	-0.410305	-0.35658	2-hydroxyacylsphingosine 1-beta-galactosyltransferase
Cluster-1154.10150	metabolic process	Porphyrin and chlorophyll metabolism(map00860)	-0.406309	-1.942	unknown unsecreted protein
Cluster-1154.48917	-	Alzheimer's disease(map05010)	-0.386362	-0.15243	NADH dehydrogenase (ubiquinone) 1 alpha subcomplex subunit 8
Cluster-1154.92913	transport	-	-0.366968	-2.1044	Alpha-tocopherol transfer protein-like OS=Homo sapiens GN=TTPAL PE=1 SV=2
Cluster-1154.69109	metabolic process	-	-0.360372	-0.024115	Ostrinia nubilalis clone ASP5\B1 chymotrypsin-like serine protease (C1d) mRNA, complete cds
Cluster-1154.41910	enzyme binding	-	-0.35996	-0.0051289	Protein-methionine sulfoxide oxidase Mical OS=Drosophila melanogaster GN=Mical PE=1 SV=1
Cluster-1154.27987	metabolic process	-	-0.358997	-1.5685	Alcohol dehydrogenase 1 OS=Ceratitis capitata GN=ADH1 PE=3 SV=1
Cluster-1154.68301	metabolic process	-	-0.351994	-0.45504	Acyl-CoA Delta(11) desaturase OS=Trichoplusia ni GN=D11DS PE=1 SV=2
Cluster-13995.0	metabolic process	Aminoacyl-tRNA biosynthesis(map00970)	-0.340607	-0.94181	Alanine--tRNA ligase, mitochondrial OS=Drosophila melanogaster GN=Aats-ala-m PE=2 SV=1
Cluster-1154.50496	catalytic activity	-	-0.325256	-1.1361	GTP-binding protein 1 OS=Rattus norvegicus GN=Gtpbp1 PE=1 SV=1
Cluster-1154.67580	catalytic activity	-	-0.308464	-0.77046	inactive lipase [Helicoverpa armigera]
Cluster-1154.13773	transport	-	-0.307812	-0.38718	Equilibrative nucleoside transporter 3 OS=Mus musculus GN=Slc29a3 PE=1 SV=1
Cluster-1154.66260	metabolic process	-	-0.304163	-0.18538	Luciferin 4-monooxygenase OS=Photuris pennsylvanica PE=2 SV=2
Cluster-1154.4527	transition metal ion binding	-	-0.295664	-0.46394	A-kinase anchoring protein 95
Cluster-1154.29736	-	Insect hormone biosynthesis(map00981)	-0.291292	-0.32828	Juvenile hormone epoxide hydrolase 1 OS=Ctenocephalides felis GN=EH1 PE=1 SV=3
Cluster-1154.64387	transition metal ion binding	Pancreatic secretion(map04972)	-0.290235	-2.0446	Carboxypeptidase A2 OS=Mus musculus GN=Cpa2 PE=2 SV=1
Cluster-1154.31701	-	Chemical carcinogenesis(map05204)	-0.284735	-1.0018	UDP-glycosyltransferase UGT46A2 precursor [Bombyx mori]>gi|363896200|gb|AEW43184.1| UDP-glycosyltransferase UGT46A2 [Bombyx mori]
Cluster-1154.125420	metabolic process	-	-0.665834	-1.0034	Aldehyde dehydrogenase X, mitochondrial OS=Rattus norvegicus GN=Aldh1b1 PE=1 SV=1
Cluster-1154.79780	metabolic process	-	-0.277524	-0.44175	peroxiredoxin (alkyl hydroperoxide reductase subunit C)
Cluster-1154.36058	transport	-	-0.273485	-0.099808	Vacuolar protein sorting-associated protein 16 homolog OS=Bos taurus GN=VPS16 PE=2 SV=1
Cluster-1154.43760	transition metal ion binding	-	-0.271632	-5.4656	Ostrinia furnacalis DIMBOA-induced cytochrome P450 mRNA, complete cds
Cluster-1154.56822	single-organism process	-	-0.267994	-0.33708	Organic Anion Transporter Polypeptide (OATP) family
Cluster-1154.80962	extracellular space	-	-0.266936	-3.7566	Ostrinia nubilalis cadherin-like protein gene, complete cds
Cluster-1154.68491	transition metal ion binding	Mineral absorption(map04978)	0.263299	0.12558	Manduca sexta ferritin heavy chain-like protein precursor, mRNA, complete cds
Cluster-4208.0	metabolic process	-	0.276796	0.31025	ubiquitin-protein transferase activity//protein binding
Cluster-1154.109916	-	Pyrimidine metabolism(map00240)	0.284735	0.61227	phosphatidylinositol N-acetylglucosaminyltransferase activity//hydrolase activity, acting on glycosyl bonds
Cluster-1154.87735	transition metal ion binding	-	0.285536	0.27548	Cytochrome P450 9e2 OS=Blattella germanica GN=CYP9E2 PE=2 SV=1
Cluster-1154.104010	metabolic process	-	0.286592	0.50474	Gamma-glutamyltranspeptidase 1 OS=Sus scrofa GN=GGT1 PE=2 SV=1
Cluster-1154.71945	-	Glycine, serine and threonine metabolism(map00260)	0.348655	0.6202	Glycerate kinase OS=Rattus norvegicus GN=Glyctk PE=2 SV=1
Cluster-1154.51526	metabolic process	-	0.348977	0.13379	lactase-phlorizin hydrolase
Cluster-1154.12903	catalytic activity	-	0.360372	0.98198	PREDICTED: uncharacterized protein LOC105387992 [Plutella xylostella]
Cluster-1154.125420	metabolic process	-	0.365834	0.13765	Aldehyde dehydrogenase X, mitochondrial OS=Rattus norvegicus GN=Aldh1b1 PE=1 SV=1
Cluster-1154.57250	metabolic process	-	0.364356	0.47709	unknown unsecreted protein, partial [Papilio xuthus]
Cluster-1154.67994	transition metal ion binding	-	0.371781	1.3536	Probable cytochrome P450 9f2 OS=Drosophila melanogaster GN=Cyp9f2 PE=2 SV=1
Cluster-1154.56081	transition metal ion binding	-	0.377235	0.33317	Cytochrome P450 9e2 OS=Blattella germanica GN=CYP9E2 PE=2 SV=1
Cluster-1154.58662	metabolic process	Glycine, serine and threonine metabolism(map00260)	0.391186	0.80521	D-3-phosphoglycerate dehydrogenase OS=Macaca fascicularis GN=PHGDH PE=2 SV=4
Cluster-1154.66864	metabolic process	Galactose metabolism(map00052)	0.39339	0.81847	Alpha-N-acetylgalactosaminidase OS=Gallus gallus GN=NAGA PE=1 SV=1
Cluster-1154.60933	transition metal ion binding	-	0.429037	0.58225	Cytochrome P450 6B2 OS=Helicoverpa armigera GN=CYP6B2 PE=2 SV=1
Cluster-1154.126729	membrane	-	0.471898	0.11218	ER membrane protein complex subunit 1 OS=Gallus gallus GN=EMC1 PE=2 SV=1
Cluster-1154.63348	metabolic process	Galactose metabolism(map00052)	0.500527	1.1488	Aldose 1-epimerase OS=Bos taurus GN=GALM PE=2 SV=1
Cluster-1154.66868	catalytic activity	-	0.555574	1.3708	Lipase member H OS=Oryctolagus cuniculus GN=LIPH PE=2 SV=1
Cluster-1154.65916	catalytic activity	-	0.579705	1.0182	lipase [Helicoverpa armigera]
Cluster-1154.100945	catalytic activity	-	0.609347	0.69122	Methylcrotonoyl-CoA carboxylase subunit alpha, mitochondrial OS=Rattus norvegicus GN=Mccc1 PE=1 SV=1
Cluster-1154.74016	metabolic process	-	0.619154	0.70477	Kynurenine formamidase OS=Danio rerio GN=afmid PE=2 SV=2
Cluster-1154.112510	actin binding	Focal adhesion(map04510)	1.37936	1.1053	Talin-1 OS=Gallus gallus GN=TLN1 PE=1 SV=2
Cluster-299.0	metabolic process	Sulfur metabolism(map00920)	0.391503	0.0154	Sulfide:quinone oxidoreductase, mitochondrial OS=Homo sapiens GN=SQRDL PE=1 SV=1
	Table S6: Relationship between genes and proteins with opposite trend trend
			Log2Ratio
Gene_ID	GO_fun	kegg	Protein	Transcription	annotation
Cluster-1154.54333	metabolic process	-	-1.40645	3.4655	trypsin-like serine protease 12 [Ostrinia nubilalis]
Cluster-1154.55886	-	Fc gamma R-mediated phagocytosis(map04666)	-0.499783	0.22408	Phosphatidylethanolamine-binding protein homolog F40A3.3 OS=Caenorhabditis elegans GN=F40A3.3 PE=3 SV=1
Cluster-1154.72770	metabolic process	Pancreatic secretion(map04972)	-0.486107	0.15235	Ostrinia nubilalis trypsin-like serine protease 12 (Try12) mRNA, complete cds
Cluster-1154.63148	heterocyclic compound binding	-	-0.446862	0.92276	putative RNA polymerase II transcriptional coactivator [Danaus plexippus]
Cluster-1154.26101	single-organism process	-	-0.438313	0.39012	PREDICTED: facilitated trehalose transporter Tret1-like [Bombyx mori]
Cluster-1154.112919	heterocyclic compound binding	-	-0.409885	0.28751	Histone H2B OS=Sipunculus nudus GN=H2B PE=1 SV=2
Cluster-1154.45757	extracellular space	Amoebiasis(map05146)	-0.37242	0.068099	Alpha-1-antitrypsin-like protein CM55-MM OS=Tamias sibiricus PE=2 SV=1
Cluster-1154.28230	metabolic process	Fatty acid metabolism(map01212)	-0.358907	0.47637	Peroxisomal acyl-coenzyme A oxidase 3 OS=Pongo abelii GN=ACOX3 PE=2 SV=1
Cluster-1154.53112	catalytic activity	-	-0.304816	0.40951	NADH dehydrogenase (ubiquinone) 1 beta subcomplex subunit 4
Cluster-1154.75814	membrane	-	-0.297926	0.34903	Peroxisomal membrane protein 2 OS=Bos taurus GN=PXMP2 PE=2 SV=3
Cluster-1154.46552	metabolic process	-	-0.29315	0.69357	Ribonucleoside-diphosphate reductase large subunit OS=Drosophila melanogaster GN=RnrL PE=1 SV=2
Cluster-1154.16694	-	Fatty acid metabolism(map01212)	-0.277125	0.85038	Peroxisomal acyl-coenzyme A oxidase 3 OS=Rattus norvegicus GN=Acox3 PE=1 SV=1
Cluster-1154.83515	transition metal ion binding	-	-0.277125	0.012579	Ostrinia furnacalis DIMBOA-induced cytochrome P450 mRNA, complete cds
Cluster-15370.0	transition metal ion binding	-	0.286264	-1.2717	Ostrinia furnacalis DIMBOA-induced cytochrome P450 mRNA, complete cds
Cluster-1154.88130	catalytic activity	-	0.288049	-0.86964	Glycine N-methyltransferase OS=Rattus norvegicus GN=Gnmt PE=1 SV=2
Cluster-1154.45044	actin binding	-	0.304816	-0.052885	Coactosin-like protein OS=Bos taurus GN=COTL1 PE=2 SV=3
Cluster-1154.77668	-	Chemical carcinogenesis(map05204)	0.30879	-0.55943	Kynurenine--oxoglutarate transaminase 3 OS=Homo sapiens GN=CCBL2 PE=1 SV=1
Cluster-1154.106038	catalytic activity	-	0.318682	-0.24419	Acetyl-CoA carboxylase 1 OS=Rattus norvegicus GN=Acaca PE=1 SV=1
Cluster-1154.45699	-	Longevity regulating pathway - multiple species(map04213)	0.324525	-1.7537	19.8 kDa small heat shock protein [Danaus plexippus]
Cluster-1154.42181	metabolic process	Glycolysis / Gluconeogenesis(map00010)	0.362249	-0.71369	pyruvate dehydrogenase E1 component alpha subunit
Cluster-1154.9641	metabolic process	-	0.418404	-2.0865	unknown unsecreted protein
Cluster-1154.42180	metabolic process	Glycolysis / Gluconeogenesis(map00010)	0.430935	-0.73891	Pyruvate dehydrogenase E1 component subunit alpha type I, mitochondrial OS=Ascaris suum PE=1 SV=1
Cluster-1154.111643	-	Alzheimer's disease(map05010)	0.448653	-1.0812	Insulin-degrading enzyme OS=Homo sapiens GN=IDE PE=1 SV=4
Cluster-1154.65016	metabolic process	Glycine, serine and threonine metabolism(map00260)	0.457836	-0.27224	D-3-phosphoglycerate dehydrogenase OS=Mus musculus GN=Phgdh PE=1 SV=3
Cluster-1154.86180	catalytic activity	-	0.5035	-0.55695	Chondroitin sulfate synthase 2 OS=Homo sapiens GN=CHPF PE=1 SV=2
Cluster-1154.61569	catalytic activity	Pancreatic secretion(map04972)	0.528074	-0.088387	Calcium-transporting ATPase sarcoplasmic/endoplasmic reticulum type OS=Drosophila melanogaster GN=Ca-P60A PE=1 SV=2
Cluster-1154.105968	metabolic process	Galactose metabolism(map00052)	0.606033	-0.4554	lactase-phlorizin hydrolase

## Sheet: S7
	Table S7. Significantly enriched KEGG pathways in Ostrinia furnacalis proteome
Pathway ID	Pathways	Pvalue	Protein
			Dif Expressed1 Expressed2
map00260	Glycine, serine and threonine metabolism	0.003627	3	31
map00052	Galactose metabolism	0.006059	4	73
map05204	Chemical carcinogenesis	0.007659	4	78
map04972	Pancreatic secretion	0.009159	3	43
map00561	Glycerolipid metabolism	0.017913	3	55
map00860	Porphyrin and chlorophyll metabolism	0.027828	3	65
map00592	alpha-Linolenic acid metabolism	0.030453	2	27
map04066	HIF-1 signaling pathway	0.037028	2	30
map05230	Central carbon metabolism in cancer	0.037028	2	30
map00980	Metabolism of xenobiotics by cytochrome P450	0.044306	3	78
	1The number of differentially expressed proteins that belong to each KEGG pathway
	2The number of expressed proteins that belong to each KEGG pathway

## Sheet: S8
Table S8: Differentially expressed peptides within serine and threonine metabolism, galactose metabolism, and metabolism of xenobiotics by cytochrome P450.
Gene ID	FPKM_S	FPKM_R	Description	UP_DOWN_REGULATION(RvsS)	log2ratio(RvsS)	q value(RvsS)
Cluster-1154.71945	85.4833	133.693	PREDICTED: glycerate kinase [Bombyx mori]	UP	0.6202	0.55883
Cluster-1154.58662	144.887	260.067	PREDICTED: D-3-phosphoglycerate dehydrogenase [Plutella xylostella]	UP	0.80521	0.24237
Cluster-1154.65016	165.577	140.07	PREDICTED: D-3-phosphoglycerate dehydrogenase [Bombyx mori]	Down	-0.27224	1
Cluster-1154.63348	112.48	255.863	PREDICTED: aldose 1-epimerase-like [Plutella xylostella]	UP	1.1488	0.041207
Cluster-1154.66864	84.2633	154.803	alpha-N-acetylgalactosaminidase precursor [Bombyx mori]>gi|87248331|gb|ABD36218.1| alpha-N-acetylgalactosaminidase [Bombyx mori]	UP	0.81847	0.34453
Cluster-1154.16996	66.5433	7.51333	PREDICTED: aldose reductase-like isoform X2 [Bombyx mori]	DOWN	-3.1702	8.261e-05
Cluster-1154.52965	71.55	31.9233	PREDICTED: carbonyl reductase [NADPH] 1-like [Bombyx mori]	Down	-1.182	0.11003
Cluster-1154.64448	51.9367	40.92	PREDICTED: UDP-glucuronosyltransferase 2B7-like isoform X1 [Plutella xylostella]	Down	-0.35658	1
Cluster-1154.31701	31.7867	22.9467	UDP-glycosyltransferase UGT46A2 precursor [Bombyx mori]>gi|363896200|gb|AEW43184.1| UDP-glycosyltransferase UGT46A2 [Bombyx mori]	Down	-1.0018	1

## Sheet: S9
	Table S9. qRT-PCR primers for the validation of RNA-Seq and iTRAQ data.
Gene ID	Gene	Primer	Primer Sequences	Amplification size
Cluster-1154.121669	HSP 70	Forward	CCGATCAGCCAGGATATGTT	158
		Reverse	TCAACATGGCTCCCTTTACC
Cluster-1154.80016	APN	Forward	ATGCTCACAATTCGGCCTAC	181
		Reverse	TGCCTCATCAAGGTGAAGTG
Cluster-1154.55162	ABC Transport C	Forward	CCTGGTTTGAACACCGACTT	162
		Reverse	TTTGAAGACCATGTCGTGGA
Cluster-1154.80962	serine proteinase inhibitor	Forward	CCGCGGCTAGTCTTATCAAC	161
		Reverse	GGTATGCATTGGGTCGAACT
Cluster-1154.83828	Cadherin like protein	Forward	ACTGCCGCCTATTGATTACG	184
		Reverse	CGTGGTGGACCCTTGATAGT
Cluster-1154.27955	Chitin synthase	Forward	GAAGGCTGGTGTGGACCTTA	175
		Reverse	TTCTCCGCGATCACTTCTTT
Cluster-1154.60565	Chymotrypsin.O.nubilalis	Forward	GTGTCCGTCAGACCACCTCT	191
		Reverse	TCCGAATCCAGAAGCAATTC
Cluster-1154.34894	DIMBOA P450	Forward	TCAAGGCCAGGGATTACAAG	160
		Reverse	CCCACCAACATGTCATTGTC
Reference gene	B-Actin	Forward	GAGCACGGCATCATCAAC	207
		Reverse	ACCAGAGGCGTACAGGGAG
